# Supplementary material for: Effects of Pelvic Floor Muscle Physiotherapy on Urinary, Bowel, and Sexual Functions in Women with Deep Infiltrating Endometriosis: A Randomized Controlled Trial
Source: Medicina (Kaunas). 2023 Dec 29;60(1):67. doi: 10.3390/medicina60010067 (PMC10818504; doi:10.3390/medicina60010067)
Supplement: Supplementary file 1 [file medicina-60-00067-s001.zip]

Archive with 1 entries (1 files):
- medicina-2754392-supplementary.pdf
